# Supplementary material for: Characteristics of Serratia rubidaea Clinical Strain Revealed Multiple Resistance to Antibiotics and Disinfectants
Source: Microorganisms. 2026 Apr 28;14(5):988. doi: 10.3390/microorganisms14050988 (PMC13210221; doi:10.3390/microorganisms14050988)
Supplement: Supplementary file 1 [file microorganisms-14-00988-s001.zip]

Archive with 1 entries (1 files):
- microorganisms-4194924-supplementary.pdf
